# Supplementary material for: Characterization of Somatostatin Receptor 2 Gene Expression and Immune Landscape in Sinonasal Malignancies
Source: Cancers (Basel). 2024 Nov 24;16(23):3931. doi: 10.3390/cancers16233931 (PMC11640466; doi:10.3390/cancers16233931)
Supplement: Supplementary file 1 [file cancers-16-03931-s001.zip]

Archive with 1 entries (1 files):
- cancers-3302833-supplementary.pdf
